# Supplementary material for: Taxonomic and functional surrogates of sessile benthic diversity in Mediterranean marine caves
Source: PLoS One. 2017 Sep 6;12(9):e0183707. doi: 10.1371/journal.pone.0183707 (PMC5587111; doi:10.1371/journal.pone.0183707)
Supplement: S1 File — (XLSX) [file pone.0183707.s001.xlsx]

## Sheet: Info
Electronic Supplemental Material
Gerovasileiou V, Dimitriadis C, Arvanitidis C, Voultsiadou E. Taxonomic and functional surrogates of sessile benthic diversity in Mediterranean marine caves. Plos ONE. DOI: 10.1371/journal.pone.0183707

## Sheet: Coverage by photoquadrat
	F=Fara cave, AV= Agios Vasilios cave	F	F	F	F	F	F	F	F	F	F	F	F	F	F	F	F	F	F	F	F	F	F	F	F	F	F	F	F	F	F	F	F	F	F	F	F	F	F	F	F	F	F	F	F	F	F	F	F
	Distance from the entrance of the cave	OUT	OUT	OUT	OUT	OUT	OUT	OUT	OUT	OUT	0	0	0	0	0	0	0	0	0	5	5	5	5	5	5	5	5	5	10	10	10	10	10	10	10	10	10	15	15	15	15	15	15	15	15	15	20	20	20
GROUP	Position on the cave walls: C=ceiling, L=left wall, R=right wall	C	C	C	L	L	L	R	R	R	C	C	C	L	L	L	R	R	R	C	C	C	L	L	L	R	R	R	C	C	C	L	L	L	R	R	R	C	C	C	L	L	L	R	R	R	C	C	C
MACROALGAE	Codium bursa (Olivi) C.Agardh	0	0	0	0	0	0	13.2987	0	0	0	0	0	0	0	0	0	0	0	0	0	0	0	0	0	0	0	0	0	0	0	0	0	0	0	0	0	0	0	0	0	0	0	0	0	0	0	0	0
MACROALGAE	Flabellia petiolata (Turra) Nizamuddin	0	0	0	0.0728859	0	0	0	0	0	0	0	0	0	0	0	0	0	0	0	0	0	0	0	0	0	0	0	0	0	0	0	0	0	0	0	0	0	0	0	0	0	0	0	0	0	0	0	0
MACROALGAE	Palmophyllum crassum (Naccari) Rabenhorst	0.243726	1.16729	1.73415	0	0.943379	5.80169	0	0.297064	0	0	0	0.174052	0	6.36038	22.3026	0.322991	0.896274	0.0595161	0	0	0	0.172356	0	0	0	0	0	0	0	0	0	0	0	0	0	0	0	0	0	0	0	0	0	0	0	0	0	0
MACROALGAE	Turf-forming algae	2.74986	9.73564	10.7246	54.463	0	0.480267	7.02113	0	0	0	0	0	15.8174	0	0	0	0	2.02672	0	0	0	0	0	0	0	2.01754	0.632457	0	0	0	0	0	0	0	0	0	0	0	0	0	0	0	0	0	0	0	0	0
MACROALGAE	Encrusting Rhodophyta	56.5314	67.5108	49.9749	45.3589	98.7852	76.0925	79.429	95.1716	96.4558	1.32579	6.79883	22.56	64.6213	82.9232	70.5176	67.2251	81.6507	69.3208	0	1.25589	0	16.9235	11.3879	0.713856	18.385	10.1853	7.57734	0	0	0	0	0	0	0	0	0	0	0	0	0	0	0	0	0	0	0	0	0
FORAMINIFERA	Miniacina miniacea (Pallas, 1766)	0	0	0	0	0	0	0	0	0	0	0	0	0	0	0	0	0	0	0.0639869	0	0	0	0	0.001	0.001	0.001	0	0	0	0	0	0	0	0	0.001	0	0	0	0	0.0392	0	0	0	0	0	0	0	0
PORIFERA	Aaptos aaptos (Schmidt, 1864)	0	0	0	0	0	0	0	0	0	0	0	0	0	0	0	0	0	0	1.00139	0	0	0	0	0	0	0	0	0	0	0	0	0	0	0	0	0	0	0	0	0	0	0	0	0	0	0	0	0
PORIFERA	Acanthella acuta Schmidt, 1862	0	0	0	0	0	0	0	1.11386	0	0	0	0	0	0	0	1.64338	2.13266	0	0	0	0	3.58727	1.37115	5.45551	0	0	0	0	0	0	3.16756	0	11.8704	0	0	0	0	0	0	0	0	0	0	0	0	0	0	0
PORIFERA	Agelas oroides (Schmidt, 1864)	8.07843	1.2867	6.73045	0	0	13.8185	0	0	0	2.28485	9.78569	2.72241	10.762	0	4.49136	0	0.553926	9.71184	4.4809	0	7.67791	13.4668	11.9268	0	10.2222	3.48956	12.3431	0	2.54794	0	2.15406	15.6521	0	18.1592	11.356	6.62058	0	0	0	5.67334	3.91788	1.53491	12.0694	22.9808	2.79723	0	0	0
PORIFERA	Aplysilla rosea (Barrois, 1876)	1.12435	0	0	0	0	0	0	0	0	0	0	0	0	0	0	0	0	0	0	0	0	0.228484	0	0.519304	0	0	0	0	0	0	0	0	0	0	0	0	0	0	0	0	0	0	0	0	0	0	0	0
PORIFERA	Aplysina aerophoba (Nardo, 1833)	0	0	0	0	0	0	0	0	0	0	0	0	0	0	0	0	0	0	0	0	0	0	0	0	0	0	0	0	0	0	0	0	0	0	0	0	0	0	0	0	0	0	0	0	0	0	0	0
PORIFERA	Axinella cannabina (Esper, 1794)	0	0	0	0	0	0	0	0	0	0	0	0	0	0	0	0	0	0	0	0	0	0	0	5.12632	0	0	0	0	0	0	0	1.42179	0	0	0	0	0	0	0	0	0	0	0	0	0	0	0	0
PORIFERA	Axinella damicornis (Esper, 1794)	0	0	0	0	0	0	0	1.9177	0.868197	0	0	0	0	0	0.176777	2.19595	2.42624	0	0	0	0	0	1.1038	0.848974	0	0	0	0	0	0	3.91795	9.53203	3.53238	0	0.31308	0	0	0	0	0	0	0	0	0	0	0	0	0
PORIFERA	Axinella verrucosa (Esper, 1794)	0	0	0	0	0	0	0	0	0	0	0	0	0	0	0	0	0	0	0	0	0	3.92176	0.2781	0	0	0	0	0	0	0	7.77174	1.67123	0.590959	0	0	0	0	0	0	0	0	0	0	0	0	0	0	0
PORIFERA	Clathrina sp.	0	0	0	0	0	0	0	0	0	0	0	0	0	0	0	0.0786359	0	0	0	0	0	0	0	0	0	0	0	0	0	0	0	0	0	0	0	0	0	0	0	0.107758	0	0	0	0	0	0	0	0
PORIFERA	Cliona celata Grant, 1826	0	0	0	0	0	0	0	0.290778	0	0	0	0	0	0	0	0	0.300758	0.144112	0.0746514	0	0	1.12829	0.0842457	0	0	0	0	0	0	0	0	0	0.536054	0	0	0	0	0	0	0	0	0	0	0	0	0	0	0
PORIFERA	Cliona schmidtii (Ridley, 1881)	0.143162	0	0.103513	0	0	0	0	0.0914182	0	0	0	0	0	0.639217	0	0.176076	0	0	0	0	0.502102	0	0	0	0	0	0	0	0	0	0	0	0	0	0	0	0	0	0	0	0	0	0	0	0	0	0	0
PORIFERA	Cliona viridis (Schmidt, 1862)	0	0	0	0	0.271377	0	0	0	0	0	0	5.63511	0	0	0	0	0	0	0	0	0	0	0	0	0	0	0	0	0	0	0	0	0	0	0	0	0	0	0	0	0	0	0	0	0	0	0	0
PORIFERA	Crella sp.	0	0	0	0	0	0	0	0	0	0	0	0	0	0	0	0	0	0	0	0	0	0	0	0	0	0	0	0	0	0	0	0	0	0	0	0	0	0	0	0	0	0	0	0	0	0	0	0
PORIFERA	Dendroxea lenis (Topsent, 1892)	0	0	0	0	0	0	0	0	0	0	5.40432	1.0732	0	1.08104	0	0	1.135	0	1.7881	3.1734	3.31427	0	0	0	3.75156	5.17614	4.0912	0.215445	5.32503	6.40185	0	0	0	10.8706	1.6955	5.07331	0	0	0	44.028	19.9213	11.3289	1.92559	10.4079	9.9605	6.54832	12.1031	0.388626
PORIFERA	Dictyonella incisa (Schmidt, 1880)	0	0	0	0	0	0	0	0	0.295806	0	0	0	0	0	0	0	0	0	0	0	0	0	0	1.1339	0	0	0	0	0	0	0	0.496471	4.35085	0	0	0	0	0	0	0	0	0	0	0	0	0	0	0
PORIFERA	Diplastrella bistellata (Schmidt, 1862)	0	0	0	0	0	0	0	0	0	0	0	0	0	0	0	0	0	0	0	0	0	0	0	0	0	0	0	0	0	0	0	0	0	0	0	0	0	0	0	3.11759	0	0	0	0	0	0	0	0
PORIFERA	Dysidea fragilis (Montagu, 1814)	0	0	0	0	0	0	0	0	0	0	0	0	0	0	0	0	0	0	0	0	0	0	0	0	0	0	0	0	0	0	7.71571	0	0	0	0	0	0	0	0	0	0	0	0	0	0	0	0	0
PORIFERA	Eurypon clavatum (Bowerbank, 1866)	0	0	0	0	0	0	0	0	0	0	0	0	0	0	0	0	0	0	0	0	0	0	0	0	0	0	0	0	0	0	0	0	0	0	0	0	0	0.913275	2.22832	0	0	0	0	0	0	0	0	0
PORIFERA	Eurypon sp.	0	0	0	0	0	0	0	0	0	0	0	0	0	0	0	0	0	0	0	0	0	0	0	0	0	0	0	0.2085	0.624731	0	0	0	0	0	0	0	0.96728	9.49154	9.07541	0	0	0	0	0	0	0.342568	0.0833004	0.0453917
PORIFERA	Fasciospongia cavernosa (Schmidt, 1862)	0	0	0.0982686	0	0	0	0	0	0	0	0	0	0	0	0	0	0	0	0	0	0	0.245949	0	0	0	0	0	0	0	0	0	0	0	0	0	0	0	0	0	0	0	0	0	0	0	0	0	0
PORIFERA	Haliclona (Halichoclona) fulva (Topsent, 1893)	0	0	0	0	0	0	0	0	0	0	0	0	0	0	0	0	0	0	0	0	0	0	0	0	0	0	0	0	0	0	0	0	0	0	0	0	0	0	0	0	3.78014	0	0	0	0	0	0	0
PORIFERA	Haliclona (Reniera) mediterranea Griessinger, 1971	0	0	0	0	0	0	0	0	0	0	0	0	0	0	0	0.0847212	0	0	0	0	0	0	0	0	0	0	0	0	0	0	0	0	0	0	0	0	0	0	0	0	0	0	0	0	0	0	0	0
PORIFERA	Haliclona (Soestella) mucosa (Griessinger, 1971)	0.324967	0	0	0	0	0	0	0	0	0	0	0	0	0	0	0	0	0	0	0	0	0	0	1.18231	0.877662	1.1387	0	1.65852	1.45359	0	0	0	0	0	0	0	0	0	0	0	2.61003	1.04236	0	0.970102	0	0	0	0
PORIFERA	Hexadella pruvoti Topsent, 1896	1.33115	0.570856	0	0	0	1.13484	0	0	0	3.70803	0.0820146	0.695853	0	0	0	0	0	0	1.24559	9.60789	2.90873	0	0	0	0.743849	0.343796	4.32101	3.34807	7.15783	12.6545	0	0.1758	0	1.85407	2.63582	3.57425	0	0	0	0	0	5.91504	0.772156	8.62605	0.303857	0	0	0
PORIFERA	Hexadella racovitzai Topsent, 1896	0	0	0	0	0	0	0	0	0	0	0	0	0	0	0	0	0	0	0	0	0	0	0	0	0	0	0	0	0	1.65686	0	0	0	0	1.25606	0	0	0	0	0	0	0	0	0	0	0	0	0
PORIFERA	Hexadella sp.	0	0	0	0	0	0	0	0	0	0	0	0	0	0	0	0	0	0	0	0	0	0	0	0	0	0	0	0.641177	0	0	0	0	0	0	0	0	0	0	0	0	0	0	0	0	0	0	0	0
PORIFERA	Ircinia oros (Schmidt, 1864)	0	0	0	0	0	0	0	0	0	0	0	0	5.79956	0	0	0	0	0	0	0	0	0	0	0	0	0	0	0	0	0	0	0	0	0	0	0	0	0	0	0	0	0	0	0	0	0	0	0
PORIFERA	Ircinia paucifilamentosa Vacelet, 1961	0	0	0	0	0	0	0	0	0	0	0	0	0	0	0	0	0	0	0	0	0	0	0	0	0	0	0	0	0	0	0	0	0	0	0	0	0	0	0	0	11.777	22.744	0	4.30929	0	0	0	0
PORIFERA	Ircinia variabilis (Schmidt, 1862)	0	0	0	0	0	0	0	0	0	0	0	0	0	0	0	0	0	0	0	0	0	0	0	0	0	0	0	0	0	0	0	0	0	0	3.01044	10.9447	0	0	0	0	0	0	0	0	0	0	0	0
PORIFERA	Jaspis johnstonii (Schmidt, 1862)	0	0	0	0	0	0	0	0	0	0	0	0	0	0	0	0	0	0	0	0	0	0	0.265392	0	0	0	0	0	0	0	0	0	0	9.57743	0	0	0	0	0	2.15232	8.08877	0.291994	1.23609	0	1.73424	0	0	0
PORIFERA	Myrmekioderma spelaeum (Pulitzer-Finali, 1983)	0	0	0	0	0	0	0	0	0	0	0	0	0	0	0	0	0	0	0	0	0	0	0	0	0	0	0	0	0	0	0	0	0	0	0	0	0	0	0	0	0	0	0	0	0	0	0	0
PORIFERA	Oscarella balibaloi Pérez, Ivanisevic, Dubois, Pedel, Thomas, Tokina & Ereskovsky, 2011	0	0	0	0	0	0	0	0	0	0.95632	0	0	0	0	0	0	0	0	0	0	0	0	0	0	0	0	1.34751	0	0	0	0	0	0	0	0	0	0	0	0	0	0	0	0	0	0	0	0	0
PORIFERA	Oscarella microlobata Muricy, Boury-Esnault, Bézac & Vacelet, 1996	0	0	0	0	0	0	0	0	0	0	0	0	0	0	0	0	0	0	0	0	0	0	0	0	0	0	0	0	0	0	0	0	0	0	0	0	0	0	0	0	0	0	0	0	0	0	8.00763	0
PORIFERA	Oscarella tuberculata (Schmidt, 1868)	0	0	0	0	0	0	0	0	0	0	0	0	0	0	0	0	0	0	0	0	0	0	0	0	0	0	0	0	0	0	0	0	0	0.96877	0	0	0	0	0	0	0	0	0	0	0	0	0	0
PORIFERA	Penares euastrum (Schmidt, 1868)	0	0	0	0	0	0	0	0	0	0	0	0	0	0	0	0	0	0	0	0	0	0.460811	8.26214	3.18268	0	0	0.140751	0	0	0	0	7.5312	9.31769	0	0	0	0	0	0	0	0	0	0	0	12.2416	0	0	0
PORIFERA	Petrosia (Petrosia) ficiformis (Poiret, 1789)	0.587892	0	2.33672	0	0	0	0	0	0	0	0	9.56192	0	0	0	0	0	0	0	0	0	0	0	0	0	5.51567	0	0	0	0	0	0	0	0	0	0	0	0	0	0	5.27194	0	0	0	0	0	0	0
PORIFERA	Phorbas tenacior (Topsent, 1925)	0.323894	4.74804	1.60076	0	0	1.32677	0	0.246386	0.738948	0	0	0	0	0	0	1.0725	1.6956	0	0	14.1855	0	10.166	13.0463	26.5276	0	0	3.4714	0	0	0	9.44966	27.9084	12.5567	18.7265	36.8206	16.7552	0	0	0	0	0	0	17.5259	4.2662	15.2931	0	0	0
PORIFERA	Plakina bowerbanki (Sarà, 1960)	0	0	0	0	0	0	0	0	0	0	0	0	0	0	0	0	0	0	0	0	0	0	0	0	0	0	0	0	0	0	0	0	0	0	0	0	0	0	0	0	0	0	0	0	0	0	0	0
PORIFERA	Plakina trilopha Schulze, 1880	0	0	0	0	0	0	0	0	0	0	0	0	0	0	0	0	0	0	0	0	0	0	0	0	0	0	0	0	0	0	0	0	0	0	0	0	0	0	0	0	0	0	0	0	0	0	0	0
PORIFERA	Plakinidae sp.	0	0	0	0	0	0	0	0	0	1.05637	0	0	0	0	0	0	0	0	0.521036	0	0	0	0	0	0	0	0	0	0	0	0	0	0	0	0	0	0	0	0	0	0	0	0.723163	0	0	0	0	0
PORIFERA	Pleraplysilla spinifera (Schulze, 1879)	0	0	0	0	0	0	0	0	0.273733	0	1.48405	0	0	1.01635	0	0	0	0.549447	0.198794	0	0	0	0	0	0.858082	0	0	0	0	0	2.8884	0	0	0	0	0	0	0	0	0	0	0	0	0	3.39557	0	0	0
PORIFERA	Pseudocorticium jarrei Boury-Esnault, Muricy, Gallissian & Vacelet, 1995	0	0	0	0	0	0	0	0	0	0.671533	0	0	0	0	0	0	0	0	0	0	0	0	0	0	1.10131	0	0.620913	0	0	0	0	0	0	1.40145	0	0	0	0	0	0	0	0	0	0	0	0	0	0
PORIFERA	Raspaciona aculeata (Johnston, 1842)	0	0	0	0	0	0	0	0	0	0	0	0	0	0	0	0	0	0	1.93251	0.430052	0.805515	2.66885	0	0	0	0	0	0	0	0	0	0	0	8.18567	1.2278	0	0	0	0	0	0	0	0	0.482627	1.56887	0	0	0
PORIFERA	Sarcotragus foetidus Schmidt, 1862	0	0	0	0	0	0	0	0	0	0	0	0	0	0	0	0	0	0	0	0	0	0	0	0	0	0	0	0	0	0	0	0	0	0	0	0	0	0	0	0	0	0	0	0	0	0	0	0
PORIFERA	Spirastrella cunctatrix Schmidt, 1868	3.10259	3.27979	2.08191	0	0	0.261464	0	0.270797	0.502938	1.65375	1.54992	9.27121	0.856869	7.04973	0.857397	26.5813	2.68191	12.0144	0	0	0	15.5842	24.7884	21.1682	3.86087	5.0126	0.733214	0	10.5476	0	9.18911	3.38548	9.0013	10.3814	2.0587	0.312689	0	0	0	11.3072	1.45661	32.1942	41.9053	0	0	0	0	0
PORIFERA	Spongia (Spongia) virgultosa (Schmidt, 1868)	0	0	0	0	0	0	0	0.234742	0	0	0	0	0	0	0	0.07	0.968959	0.230677	0	0	0	0	0	0	0	0	0	0	0	0	0	0	0	0	0	0	0	0	0	0	0	0	0	0	0	0	0	0
PORIFERA	Terpios gelatinosa (Bowerbank, 1866)	0	0	0	0	0	0	0	0.0646722	0	0	0	0	0	0	0	0	0	0	0	0	0	0	0.114303	0.063559	0	0	0	0	0	0	0	0	0	0	0	0	0	0	0	0	0.244531	0	0	0	0	0	0	0
PORIFERA	Tethya aurantium (Pallas, 1766)	0	0	0	0	0	0	0	0	0	0	0	0	0	0	0	0	3.99088	0	0	0	0	0	0	0	0	0	0	0	0	0	0	0	0	0	0	0	0	0	0	0	0	0	0	0	0	0	0	0
PORIFERA	Thymosiopsis cuticulatus Vacelet & Perez, 1998	0	0	0	0	0	0	0	0	0	0	0	0	0	0	0	0	0	0	0	0	0	0	2.8598	4.08467	0	0	0	0	0	0	0	0	0	0	0	0	0	0	0	5.03868	0	0	11.3994	0	0	0	0	0
PORIFERA	Timea unistellata (Topsent, 1892)	0	0	0	0	0	0	0	0	0	0	0	0	0	0	0	0	0	0	0	0	0	0	0	0	0	0	0	0	0	0	0	0	0	0	0	0	0	0	0	0	0	0	0	0	1.25391	0	0	0
CNIDARIA	Hydrozoa	0	0.173563	0.897791	0	0	0	0	0	0	0	0	0	0	0	0	0	0	0	0	1.00492	0	0	0	0	0	0	0	0	0	0	0	0	0	0	0	0	0	0	0	0	0	0	0	0	0	0	0	0
CNIDARIA	Caryophyllia (Caryophyllia) inornata (Duncan, 1878)	0.209683	0.299849	0.0793501	0	0	0.0575138	0	0	0.0249545	0	0.0324059	0.0149308	0.1535	0	0	0	0.0277109	0.0310086	0	0	0	0.0285559	0.033734	0.0340398	0	0	0	0	0	0	0	0	0	0	0.116634	0.264987	0	0	0	0	0	0	0.0990066	0	0.056656	0	0	0
CNIDARIA	Ceratotrochus magnaghii Cecchini, 1914	0	0	0	0	0	0	0	0	0	0	0	0	0	0	0	0	0	0	0	0	0	0	0	0	0	0	0	0	0	0	0	0	0	0	0	0	0	0	0	0	0	0	0	0	0	0	0	0
CNIDARIA	Hoplangia durotrix Gosse, 1860	0.485366	2.23886	0.47805	0	0	0	0	0	0	0	0	0.33388	0	0	0.145597	0	0	0	0	0	0	0	0	0	0	0	0	0	0	0	0	0	0	0	0.288274	0	0	0	0	0	0	0	0	0	0	0.0475422	0	0.417436
CNIDARIA	Leptopsammia pruvoti Lacaze-Duthiers, 1897	0.960304	0.806795	0	0	0	0	0	0	0	0	3.50629	0.249107	0	0	0	0	0	0	0	0	0	0	0	0	0	0	0	0	0	0	0	0	0	0	0	0	0.195537	0	0	0	0	0	0	0	0	0.0886599	0.314647	0.427026
CNIDARIA	Madracis pharensis (Heller, 1868)	21.5981	7.15495	22.9566	0	0	0.522497	0	0.126231	0	35.4337	16.8475	16.7491	0.995081	0.154323	1.25616	0	0	0.477773	44.4874	28.1426	47.6831	0	0.0277011	0	17.4604	23.6653	22.7198	51.1113	35.9315	37.8301	0	0	0	1.91288	16.5376	17.3752	0.197709	0	0	3.2211	0	1.67837	3.5962	19.6876	12.6278	0	0	0
CNIDARIA	Paracyathus pulchellus (Philippi, 1842)	0	0	0	0	0	0	0	0	0	0	0	0	0	0	0	0	0	0	0	0	0	0	0	0	0	0	0	0.0424425	0	0	0	0	0	0	0	0	0	0.133476	0	0	0	0	0	0	0	0	0	0
CNIDARIA	Phyllangia americana mouchezii (Lacaze-Duthiers, 1897)	0	0	0	0	0	0	0	0	0	0	0	0	0	0	0	0	0	0	0	0.0364392	0	0	0	0	0.178892	0	0	0	0.0608518	0	0	0	0	1.02549	0	0	0	0	0	0	0	0	0	0	0	0	0	0
POLYCHAETA	Serpulidae	0.785369	0.146656	0.203018	0.105242	0	0	0	0	0	0.483303	0.756298	0	0.0546518	0	0.252515	0.180857	0.384491	0.0371686	4.0704	1.45129	4.92994	0.249318	0	0.063559	2.00785	2.73529	4.04379	3.10174	2.42426	2.86463	0.100351	0	0	2.12427	0.957473	2.30738	27.7624	13.7119	11.9774	1.62739	3.17992	1.71121	0.676956	1.77426	4.81601	5.65039	6.66509	33.1056
MOLLUSCA	Bryopa melitensis (Broderip, 1834)	0	0	0	0	0	0	0	0	0	0	0	0	0	0	0	0	0	0	0	0	0	0.291642	0	0	0	0	0	0	0	0	0	0	0	0	0	0	0	0	0	0	0	0	0	0	0	0	0	0
MOLLUSCA	Lithophaga lithophaga (Linnaeus, 1758)	0	0	0	0	0	0	0	0	0	0	0	0	0	0	0	0	0	0	0	0	0	0	0	0	0	0	0	0	0	0	0	0	0	0	0	0	0	0	0	0	0	0	0	0	0	0	0	0
MOLLUSCA	Ostreoida	0	0	0	0	0	0	0	0	0	0	0	0	0	0	0	0	0	0	0	0	0	0	0	0	0	0.9539	0	0	0	0	0	0	0	0	0	0	0	0	0	0	0	0	0	0	0	0	0	0
MOLLUSCA	Rocellaria dubia (Pennant, 1777)	0.0343491	0.0732944	0	0	0	0	0	0	0	0	0	0	0	0	0	0	0	0	0	0	0	0	0	0	0	0	0	0	0	0	0	0	0	0	0	0	0	0	0	0	0	0	0	0	0	0	0	0
MOLLUSCA	Vermetidae	0	0	0	0	0	0	0	0	0	0	0	0	0	0	0	0	0	0	0	0	0	0	0	0	0	0	0	0	0	0	0	0	0	0	0	0	0	0	0	0	0	0	0	0	0	0	0	0
BRACHIOPODA	Novocrania anomala (O. F. Müller, 1776)	0	0	0	0	0	0	0	0	0	0	0	0	0	0	0	0	0	0	0	0	0	0	0	0	0	0	0	0	0.0556665	0	0	0	0	0	0	0	0.210182	0	0	0	0	0	0	0	0.254296	1.81956	1.49889	0
BRACHIOPODA	Other Brachiopoda	0	0	0	0	0	0	0	0	0	0	0.038863	0	0	0	0	0	0	0.0145432	0.014406	0	0	0	0	0	0	0	0	0	0.0446196	0	0	0	0	0	0	0	0.109838	0.225153	0.0769204	0	0	0	0	0	0	0.103166	0	0.237307
BRYOZOA	Adeonella pallasii (Heller, 1867)	0	0	0	0	0	0	0	0	0	0	0	0	0	0	0	0	0	0.207565	0	0	0	0	0	0	8.15411	0	0.391331	0	0	0	0	0	0	0	0	0	0	0	0	0	0	0	0	0	0	0	0	0
BRYOZOA	Encrusting Bryozoa	0	0	0	0	0	0	0	0	0	0	0	0	0	0	0	0	0.332839	0	0	0	0	0	0	0	0	0	0	0.0955472	0	0	0	0	0	0.385588	0.566546	0.330571	2.56784	11.2486	14.0772	0.378952	11.516	2.91592	0.841506	0.758118	5.49942	9.56005	19.4032	7.97306
BRYOZOA	Frondipora verrucosa (Lamouroux, 1821)	0	0	0	0	0	0	0	0	0	0	0	0	0	0	0	0	0	0	0	0	0	0	0	0	0	0	0	0	0	0	0	0	0	0	0	0	0	0	0	0	0	0	0	0	0	0	0	0
BRYOZOA	Non-calcified Bryozoa	0.57222	0	0	0	0	0	0	0	0	0	0	0	0	0	0	0.0355099	0	0	0	0	0	0	0	0	0	0	0	0	0	0	0	0	0	0	0.204484	0	0	0	0	0	0	0	0	0	0	0	0	0
BRYOZOA	Reteporella sp.	0	0	0	0	0	0	0	0	0	0	0	0	0	0	0	0	0	0	0	0	0	0	0	0	0	0	0	0	0	0	0	0	0	0	0	0	0	0	0	0	0	0	0	0	0	0	0	0
BRYOZOA	Rhynchozoon neapolitanum Gautier, 1962	0.813185	0.806884	0	0	0	0.503926	0.251217	0.174769	0.839594	0	0	0	0	0.181159	0	0.333007	0.822096	0.789387	0	0	0	0	0	0.246132	0	0	0	0	0	0	0	0	0	0	0	0	0	0	0	0	0	0	0	0	0	0	0	0
BRYOZOA	Schizomavella sp.	0	0	0	0	0	0	0	0	0	0	0	0	0	0	0	0	0	0	0	0	0	0	0	0	0	0	0	0	0	0	0	0	0	0	0	0	0	0	0	0	0	0	0	0	0	0	0	0
BRYOZOA	Turbicellepora coronopus (Wood, 1844)	0	0	0	0	0	0	0	0	0	0	0	0	0.939638	0	0	0	0	0	0	0	0	0	1.6991	0	0	0	0	0	0	0	0	0	0	0	0	0	0	0	0	0	0	0	0	0	0	0	0	0
ASCIDIACEA	Halocynthia papillosa (Linnaeus, 1767)	0	0	0	0	0	0	0	0	0	0	0	0	0	0	0	0	0	0	0	0	0	0	0	0	0	0	0	0	0	0	0	0	0	0	0	0	0	0	0	0	0	0	0	0	0	0	0	0
ASCIDIACEA	Microcosmus sp.	0	0	0	0	0	0	0	0	0	0	0	0	0	0	0	0	0	4.38508	0	0	0	0	0	0	0	0	0	0	0	0	0	0	0	0	0	0	0	0	0	0	0	0	0	0	0	0	0	0
ASCIDIACEA	Ascidiacea sp.1	0	0	0	0	0	0	0	0	0	0	0	0	0	0	0	0	0	0	0	0	0	0	0	0	0	0	0	0	0	0	0	0	0	0	0	0	0	0	0	0	0	0	0	0	0	0	0	0
ASCIDIACEA	Ascidiacea sp.2	0	0	0	0	0	0	0	0	0	0	0	0	0	0	0	0	0	0	0	0	0	0	0	0	0	0	0	0	0	0	0	0	0	0	0	0	0	0	0	0	0	0	0	0	0	0	0	0
[truncated: 69 more columns]

## Sheet: Trait by taxon
	Trait	Ecosystem engineering	Ecosystem engineering	Ecosystem engineering	Ecosystem engineering	Ecosystem engineering	Max coverage	Max coverage	Max coverage	Max coverage	Max coverage	Max coverage	Feeding type	Feeding type	Feeding type	Morphology	Morphology	Morphology	Morphology	Morphology	Morphology	Morphology	Morphology	Morphology	Morphology	Morphology	Stratification	Stratification	Stratification	Stratification	Sociability	Sociability	Sociability
GROUP	Modality	Other-engineers	Habitat formers	Constructors	Binders	Borers	<0.3%	0.3-1%	1-3%	3-10%	10-30%	>30%	Producer	Suspension feeder	Filter feeder	Arborescent	Tubular	Massive	Encrusting	Nodular	Tunic	Tube	Shell	Calyx	Foliaceous	Filamentous	Endolithic layer	Basal layer	Intermediate layer	Upper layer	Solitary	Gregarious	Mod/Col
MACROALGAE	Codium bursa (Olivi) C.Agardh	1	0	0	0	0	0	0	0	0	1	0	1	0	0	0	0	1	0	0	0	0	0	0	0	0	0	0	1	0	1	0	0
MACROALGAE	Flabellia petiolata (Turra) Nizamuddin	1	0	0	0	0	1	0	0	0	0	0	1	0	0	0	0	0	0	0	0	0	0	0	1	0	0	0	1	0	0	1	0
MACROALGAE	Palmophyllum crassum (Naccari) Rabenhorst	0	0	0	1	0	0	0	0	0	1	0	1	0	0	0	0	0	1	0	0	0	0	0	0	0	0	1	0	0	0	0	1
MACROALGAE	Turf-forming algae	0	0	0	1	0	0	0	0	0	0	1	1	0	0	0	0	0	0	0	0	0	0	0	0	1	0	1	0	0	0	1	0
MACROALGAE	Encrusting Rhodophyta	0	0	0.5	0.5	0	0	0	0	0	0	1	1	0	0	0	0	0	1	0	0	0	0	0	0	0	0	1	0	0	0	0	1
FORAMINIFERA	Miniacina miniacea (Pallas, 1766)	0	0	1	0	0	1	0	0	0	0	0	0	1	0	1	0	0	0	0	0	0	0	0	0	0	0	1	0	0	0.5	0.5	0
PORIFERA	Aaptos aaptos (Schmidt, 1864)	0	0	0	1	0	0	0	1	0	0	0	0	0	1	0	0	0	1	0	0	0	0	0	0	0	0	1	0	0	0	0	1
PORIFERA	Acanthella acuta Schmidt, 1862	0	0	0	1	0	0	0	0	0	1	0	0	0	1	0	0	1	0	0	0	0	0	0	0	0	0	0	1	0	0	0	1
PORIFERA	Agelas oroides (Schmidt, 1864)	0	1	0	0	0	0	0	0	0	1	0	0	0	1	0	0.5	0.5	0	0	0	0	0	0	0	0	0	0	0.5	0.5	0	0	1
PORIFERA	Aplysilla rosea (Barrois, 1876)	0	0	0	1	0	0	0	1	0	0	0	0	0	1	0	0	0	1	0	0	0	0	0	0	0	0	1	0	0	0	0	1
PORIFERA	Aplysina aerophoba (Nardo, 1833)	0	1	0	0	0	0	0	0	0	1	0	0	0	1	0	1	0	0	0	0	0	0	0	0	0	0	0	0	1	0	0	1
PORIFERA	Axinella cannabina (Esper, 1794)	0	1	0	0	0	0	0	0	1	0	0	0	0	1	1	0	0	0	0	0	0	0	0	0	0	0	0	0	1	0	0	1
PORIFERA	Axinella damicornis (Esper, 1794)	0	1	0	0	0	0	0	0	1	0	0	0	0	1	0	0	1	0	0	0	0	0	0	0	0	0	0	1	0	0	0	1
PORIFERA	Axinella verrucosa (Esper, 1794)	0	1	0	0	0	0	0	0	1	0	0	0	0	1	1	0	0	0	0	0	0	0	0	0	0	0	0	1	0	0	0	1
PORIFERA	Clathrina sp.	0	0	0	1	0	0	0	1	0	0	0	0	0	1	0	0	0	1	0	0	0	0	0	0	0	0	1	0	0	0	0	1
PORIFERA	Cliona celata Grant, 1826	0	0	0	0	1	0	0	1	0	0	0	0	0	1	0	0	0	1	0	0	0	0	0	0	0	0.5	0.5	0	0	0	0	1
PORIFERA	Cliona schmidtii (Ridley, 1881)	0	0	0	0	1	0	1	0	0	0	0	0	0	1	0	0	0	1	0	0	0	0	0	0	0	0.5	0.5	0	0	0	0	1
PORIFERA	Cliona viridis (Schmidt, 1862)	0	0	0	0	1	0	0	0	1	0	0	0	0	1	0	0	0	1	0	0	0	0	0	0	0	0.5	0.5	0	0	0	0	1
PORIFERA	Crella sp.	0	0	0	1	0	0	0	1	0	0	0	0	0	1	0	0	0	1	0	0	0	0	0	0	0	0	1	0	0	0	0	1
PORIFERA	Dendroxea lenis (Topsent, 1892)	0	0	0	1	0	0	0	0	0	0	1	0	0	1	0	0	0	1	0	0	0	0	0	0	0	0	1	0	0	0	0	1
PORIFERA	Dictyonella incisa (Schmidt, 1880)	0	0	0	1	0	0	0	0	1	0	0	0	0	1	0	0	1	0	0	0	0	0	0	0	0	0	0	1	0	0	0	1
PORIFERA	Diplastrella bistellata (Schmidt, 1862)	0	0	0	1	0	0	0	0	0	1	0	0	0	1	0	0	0	1	0	0	0	0	0	0	0	0	1	0	0	0	0	1
PORIFERA	Dysidea fragilis (Montagu, 1814)	0	1	0	0	0	0	0	0	1	0	0	0	0	1	0	0	1	0	0	0	0	0	0	0	0	0	0	1	0	0	0	1
PORIFERA	Eurypon clavatum (Bowerbank, 1866)	0	0	0	1	0	0	0	1	0	0	0	0	0	1	0	0	0	1	0	0	0	0	0	0	0	0	1	0	0	0	0	1
PORIFERA	Eurypon sp.	0	0	0	1	0	0	0	0	0	1	0	0	0	1	0	0	0	1	0	0	0	0	0	0	0	0	1	0	0	0	0	1
PORIFERA	Fasciospongia cavernosa (Schmidt, 1862)	0	0	0	1	0	1	0	0	0	0	0	0	0	1	0	0	0	1	0	0	0	0	0	0	0	0	0	1	0	0	0	1
PORIFERA	Haliclona (Halichoclona) fulva (Topsent, 1893)	0	0	0	1	0	0	0	0	1	0	0	0	0	1	0	0	0	1	0	0	0	0	0	0	0	0	1	0	0	0	0	1
PORIFERA	Haliclona (Reniera) mediterranea Griessinger, 1971	0	1	0	0	0	1	0	0	0	0	0	0	0	1	0	1	0	0	0	0	0	0	0	0	0	0	0	1	0	0	0	1
PORIFERA	Haliclona (Soestella) mucosa (Griessinger, 1971)	0	0	0	1	0	0	0	0	1	0	0	0	0	1	0	0	0	1	0	0	0	0	0	0	0	0	1	0	0	0	0	1
PORIFERA	Hexadella pruvoti Topsent, 1896	0	0	0	1	0	0	0	0	0	1	0	0	0	1	0	0	0	1	0	0	0	0	0	0	0	0	1	0	0	0	0	1
PORIFERA	Hexadella racovitzai Topsent, 1896	0	0	0	1	0	0	0	0	0	0	1	0	0	1	0	0	0	1	0	0	0	0	0	0	0	0	1	0	0	0	0	1
PORIFERA	Hexadella sp.	0	0	0	1	0	0	0	0	1	0	0	0	0	1	0	0	0	1	0	0	0	0	0	0	0	0	1	0	0	0	0	1
PORIFERA	Ircinia oros (Schmidt, 1864)	0	1	0	0	0	0	0	0	1	0	0	0	0	1	0	0	1	0	0	0	0	0	0	0	0	0	0	1	0	0	0	1
PORIFERA	Ircinia paucifilamentosa Vacelet, 1961	0	1	0	0	0	0	0	0	0	1	0	0	0	1	0	0	1	0	0	0	0	0	0	0	0	0	0	1	0	0	0	1
PORIFERA	Ircinia variabilis (Schmidt, 1862)	0	1	0	0	0	0	0	0	0	1	0	0	0	1	0	0	1	0	0	0	0	0	0	0	0	0	0	1	0	0	0	1
PORIFERA	Jaspis johnstonii (Schmidt, 1862)	0	0	0	1	0	0	0	0	1	0	0	0	0	1	0	0	0	1	0	0	0	0	0	0	0	0	1	0	0	0	0	1
PORIFERA	Myrmekioderma spelaeum (Pulitzer-Finali, 1983)	0	0	0	1	0	0	1	0	0	0	0	0	0	1	0	0	0	1	0	0	0	0	0	0	0	0	0	1	0	0	0	1
PORIFERA	Oscarella balibaloi Pérez, Ivanisevic, Dubois, Pedel, Thomas, Tokina & Ereskovsky, 2011	0	0	0	1	0	0	0	0	0	1	0	0	0	1	0	0	0	1	0	0	0	0	0	0	0	0	1	0	0	0	0	1
PORIFERA	Oscarella microlobata Muricy, Boury-Esnault, Bézac & Vacelet, 1996	0	0	0	1	0	0	0	0	1	0	0	0	0	1	0	0	0	1	0	0	0	0	0	0	0	0	1	0	0	0	0	1
PORIFERA	Oscarella tuberculata (Schmidt, 1868)	0	0	0	1	0	0	0	0	0	1	0	0	0	1	0	0	0	1	0	0	0	0	0	0	0	0	1	0	0	0	0	1
PORIFERA	Penares euastrum (Schmidt, 1868)	0	1	0	0	0	0	0	0	0	1	0	0	0	1	0	0	1	0	0	0	0	0	0	0	0	0	0	1	0	0	0	1
PORIFERA	Petrosia (Petrosia) ficiformis (Poiret, 1789)	0	1	0	0	0	0	0	0	1	0	0	0	0	1	0	0	1	0	0	0	0	0	0	0	0	0	0	1	0	0	0	1
PORIFERA	Phorbas tenacior (Topsent, 1925)	0	0	0	1	0	0	0	0	0	0	1	0	0	1	0	0	0	1	0	0	0	0	0	0	0	0	1	0	0	0	0	1
PORIFERA	Plakina bowerbanki (Sarà, 1960)	0	0	0	1	0	0	0	0	0	1	0	0	0	1	0	0	0	1	0	0	0	0	0	0	0	0	1	0	0	0	0	1
PORIFERA	Plakina trilopha Schulze, 1880	0	0	0	1	0	0	0	0	1	0	0	0	0	1	0	0	0	1	0	0	0	0	0	0	0	0	1	0	0	0	0	1
PORIFERA	Plakinidae sp.	0	0	0	1	0	0	0	0	1	0	0	0	0	1	0	0	0	1	0	0	0	0	0	0	0	0	1	0	0	0	0	1
PORIFERA	Pleraplysilla spinifera (Schulze, 1879)	0	0	0	1	0	0	0	0	1	0	0	0	0	1	0	0	0	1	0	0	0	0	0	0	0	0	0	1	0	0	0	1
PORIFERA	Pseudocorticium jarrei Boury-Esnault, Muricy, Gallissian & Vacelet, 1995	0	0	0	1	0	0	0	1	0	0	0	0	0	1	0	0	0	1	0	0	0	0	0	0	0	0	1	0	0	0	0	1
PORIFERA	Raspaciona aculeata (Johnston, 1842)	0	0	0	1	0	0	0	0	1	0	0	0	0	1	0	0	0	1	0	0	0	0	0	0	0	0	1	0	0	0	0	1
PORIFERA	Sarcotragus foetidus Schmidt, 1862	0	1	0	0	0	0	0	1	0	0	0	0	0	1	0	0	1	0	0	0	0	0	0	0	0	0	0	1	0	0	0	1
PORIFERA	Spirastrella cunctatrix Schmidt, 1868	0	0	0	1	0	0	0	0	0	0	1	0	0	1	0	0	0	1	0	0	0	0	0	0	0	0	1	0	0	0	0	1
PORIFERA	Spongia (Spongia) virgultosa (Schmidt, 1868)	0	0	0	1	0	0	1	0	0	0	0	0	0	1	0	0	0	1	0	0	0	0	0	0	0	0	1	0	0	0	0	1
PORIFERA	Terpios gelatinosa (Bowerbank, 1866)	0	0	0	1	0	1	0	0	0	0	0	0	0	1	0	0	0	1	0	0	0	0	0	0	0	0	1	0	0	0	0	1
PORIFERA	Tethya aurantium (Pallas, 1766)	1	0	0	0	0	0	0	0	1	0	0	0	0	1	0	0	1	0	0	0	0	0	0	0	0	0	0	1	0	0	0	1
PORIFERA	Thymosiopsis cuticulatus Vacelet & Perez, 1998	0	0	0	1	0	0	0	0	0	1	0	0	0	1	0	0	0	1	0	0	0	0	0	0	0	0	1	0	0	0	0	1
PORIFERA	Timea unistellata (Topsent, 1892)	0	0	0	1	0	0	0	0	1	0	0	0	0	1	0	0	0	1	0	0	0	0	0	0	0	0	1	0	0	0	0	1
CNIDARIA	Hydrozoa	0	1	0	0	0	0	1	0	0	0	0	0	1	0	1	0	0	0	0	0	0	0	0	0	0	0	0	1	0	0	0	1
CNIDARIA	Caryophyllia (Caryophyllia) inornata (Duncan, 1878)	0	0	1	0	0	1	0	0	0	0	0	0	1	0	0	0	0	0	0	0	0	0	1	0	0	0	1	0	0	1	0	0
CNIDARIA	Ceratotrochus magnaghii Cecchini, 1914	0	0	1	0	0	1	0	0	0	0	0	0	1	0	0	0	0	0	0	0	0	0	1	0	0	0	1	0	0	1	0	0
CNIDARIA	Hoplangia durotrix Gosse, 1860	0	0	1	0	0	0	0	0	0	1	0	0	1	0	0	0	0	0	0	0	0	0	1	0	0	0	0.5	0.5	0	0	0	1
CNIDARIA	Leptopsammia pruvoti Lacaze-Duthiers, 1897	0	0	1	0	0	0	0	0	1	0	0	0	1	0	0	0	0	0	0	0	0	0	1	0	0	0	0.2	0.8	0	0.5	0.5	0
CNIDARIA	Madracis pharensis (Heller, 1868)	0	0	1	0	0	0	0	0	0	0	1	0	1	0	0	0	0	0.2	0.8	0	0	0	0	0	0	0	0.2	0.8	0	0	0	1
CNIDARIA	Paracyathus pulchellus (Philippi, 1842)	0	0	1	0	0	0	1	0	0	0	0	0	1	0	0	0	0	0	0	0	0	0	1	0	0	0	1	0	0	1	0	0
CNIDARIA	Phyllangia americana mouchezii (Lacaze-Duthiers, 1897)	0	0	1	0	0	0	0	1	0	0	0	0	1	0	0	0	0	0	0	0	0	0	1	0	0	0	1	0	0	0	0	1
POLYCHAETA	Serpulidae	0	0	1	0	0	0	0	0	0	0	1	0	0	1	0	0	0	0	0	0	1	0	0	0	0	0	0	1	0	0.2	0.8	0
MOLLUSCA	Bryopa melitensis (Broderip, 1834)	0	0	1	0	0	1	0	0	0	0	0	0	0	1	0	0	0	0	0	0	0	1	0	0	0	1	0	0	0	1	0	0
MOLLUSCA	Lithophaga lithophaga (Linnaeus, 1758)	0	0	0	0	1	1	0	0	0	0	0	0	0	1	0	0	0	0	0	0	0	1	0	0	0	1	0	0	0	1	0	0
MOLLUSCA	Ostreoida	0	0	1	0	0	0	1	0	0	0	0	0	0	1	0	0	0	0	0	0	0	1	0	0	0	0	0	1	0	0	1	0
MOLLUSCA	Rocellaria dubia (Pennant, 1777)	0	0	0	0	1	1	0	0	0	0	0	0	0	1	0	0	0	0	0	0	0	1	0	0	0	1	0	0	0	1	0	0
MOLLUSCA	Vermetidae	0	0	1	0	0	1	0	0	0	0	0	0	0	1	0	0	0	0	0	0	1	0	0	0	0	0	0	1	0	1	0	0
BRACHIOPODA	Novocrania anomala (O. F. Müller, 1776)	0	0	1	0	0	0	0	1	0	0	0	0	0	1	0	0	0	0	0	0	0	1	0	0	0	0	1	0	0	1	0	0
BRACHIOPODA	Other Brachiopoda	0	0	1	0	0	0	1	0	0	0	0	0	0	1	0	0	0	0	0	0	0	1	0	0	0	0	1	0	0	1	0	0
BRYOZOA	Adeonella pallasii (Heller, 1867)	0	0	1	0	0	0	0	0	1	0	0	0	0	1	1	0	0	0	0	0	0	0	0	0	0	0	0	1	0	0	0	1
BRYOZOA	Encrusting Bryozoa	0	0	1	0	0	0	0	0	0	1	0	0	0	1	0	0	0	0.2	0.8	0	0	0	0	0	0	0	0.2	0.8	0	0	0	1
BRYOZOA	Frondipora verrucosa (Lamouroux, 1821)	0	0	1	0	0	1	0	0	0	0	0	0	0	1	1	0	0	0	0	0	0	0	0	0	0	0	0	1	0	0	0	1
BRYOZOA	Non-calcified Bryozoa	0	0	0	1	0	0	0	1	0	0	0	0	0	1	0	0	0	0	0	0	0	0	0	0	1	0	1	0	0	0	0	1
BRYOZOA	Reteporella sp.	0	0	1	0	0	0	1	0	0	0	0	0	0	1	1	0	0	0	0	0	0	0	0	0	0	0	0	1	0	0	0	1
BRYOZOA	Rhynchozoon neapolitanum Gautier, 1962	0	0	1	0	0	0	1	0	0	0	0	0	0	1	0	0	0	0	1	0	0	0	0	0	0	0	0	1	0	0	0	1
BRYOZOA	Schizomavella sp.	0	0	1	0	0	1	0	0	0	0	0	0	0	1	0	0	0	0	1	0	0	0	0	0	0	0	0	1	0	0	0	1
BRYOZOA	Turbicellepora coronopus (Wood, 1844)	0	0	1	0	0	0	0	1	0	0	0	0	0	1	0	0	0	0	1	0	0	0	0	0	0	0	0	1	0	0	0	1
ASCIDIACEA	Halocynthia papillosa (Linnaeus, 1767)	0	1	0	0	0	1	0	0	0	0	0	0	0	1	0	0	0	0	0	1	0	0	0	0	0	0	0	1	0	1	0	0
ASCIDIACEA	Microcosmus sp.	0	1	0	0	0	0	0	0	1	0	0	0	0	1	0	0	0	0	0	1	0	0	0	0	0	0	0	1	0	1	0	0
ASCIDIACEA	Ascidiacea sp.1	0	1	0	0	0	0	1	0	0	0	0	0	0	1	0	0	0	0	0	1	0	0	0	0	0	0	0	1	0	1	0	0
ASCIDIACEA	Ascidiacea sp.2	0	1	0	0	0	0	1	0	0	0	0	0	0	1	0	0	0	0	0	1	0	0	0	0	0	0	0	1	0	1	0	0
